# Supplementary material for: Evaluation of urinary podocin and nephrin as markers of podocyturia in dogs with leishmaniosis
Source: Parasit Vectors. 2024 Oct 8;17:423. doi: 10.1186/s13071-024-06510-3 (PMC11462908; doi:10.1186/s13071-024-06510-3)
Supplement: Supplementary file 1 — Additional file 1. [file 13071_2024_6510_MOESM1_ESM.xlsx]

## Sheet: cv<30
Dataset S1: signalment, clinical data and serum and urinary parameters including podocin and nephrin
ID	GROUP	MIX BREED	AGE months	SEX	SEXUAL STATUS	BW kg	HR	RR	SBP	urinary podocin ng/ml	uinary podocin mg/dl	urinary creatinine mg/dl	uPoC	urinary nephrin ng/ml	urinary nephrin mg/dl	urinary creatinine mg/dl	uNeC	Healthy /IRIS Stage	IRIS1	IRIS stage	WBC0	PON-1 0	haptoglobin 0	ferritin 0	CRP 0	iron 0	TIBC 0	ALB 0	GLOB 0	urea 0	crea 0	GGT 0	SDMA 0	USG 0	amylase 0	Urinary GGT to creatinine ratio 0	UPC 0	Fe Na 0	urinary glucose to creatinine ratio 0	Urinary amylase to creatinin ratio 0	urinary ferritin to creatinine ratio 0	Bone marrow 0	Bone marrow PCR 0	Blood 0	Blood PCR 0	Urine 0	Urine PCR 0	Lipase	Na
1	0	No	13.2	F	C	18.1	92	24	125	16.1	0.00161	284	5.66901e-06	3.18	0.000318	284	1.11972e-06	H	H		9.12	4.26	1	169	0.01	129	337	3.2	2.9	43	1.12	2.8	16	1070	620	13.1	0.2	0.22	3.2	0.4	0							350	150
2	0	YES	39.6	M	C	20.3	88	20	120	16.45	0.001645	246	6.68699e-06	3.915	0.0003915	246	1.59146e-06	H	H		9.51	4.87	1	179	0.01	177	342	2.9	2.9	27	1.07	3.5	12	1042	493	14	0.2	0.24	2.4	0.4	2							420	148
3	0	NO	66	M	I	28	92	108	164	11.32	0.001132	178	6.35955e-06	2.675	0.0002675	178	1.50281e-06	H	H		6.26	4.18	5	225	0.01	160	367	3.3	3.2	33	1.28	4.3	12	1035	732	14.3	0.2	0.49	2.8	0.6	1							311	150
4	0	YES	118.8	M	I	9	92	30	147	8.98	0.000898	106	8.4717e-06	2.19	0.000219	106	2.06604e-06	H	H		7.54	4.9	66	243	0.01	238	337	3.2	3.5	44	1.2	4.6	14	1026	1616	29.7	0.3	0.71	2.8	3.8	20							523	149
5	0	NO	120	F	I	21.4	104	20	160	45.595	0.0045595	334	1.36512e-05	1.805	0.0001805	334	5.40419e-07	H	H		5.7	3.17	14	322	0.01	144	362	3.4	3.4	39	1.33	3.9	13	1055	631	9	0.1	0.53	3.6	0.3	0							624	150
6	0	NO	25.2	M	I	15.8	112	32	145	28.305	0.0028305	181	1.56381e-05	3.285	0.0003285	181	1.81492e-06	H	H		11	4.17	102	219	0.17	192	375	3.1	3.3	38	0.9	4.1	2.4	1037	1188	43.8	0.4	0.07	3.3	1.1	15							426	148
7	0	YES	85.2	M	I	8.2	102	24	125	18.79	0.001879	294	6.39116e-06	2.75	0.000275	294	9.35374e-07	H	H		6.77	4.56	82	203	0.01	147	327	3.5	3.1	27	1.03	3.1	9	1044	436	20.1	0.2	0.19	2.7	0.3	1							411	148
8	0	NO	116.4	F	C	26.4	80	24	136	15.06	0.001506	389	3.87147e-06	3.055	0.0003055	389	7.85347e-07	H	H		6.89	3.77	13	247	0.01	232	374	2.9	3.4	32	1.09	4.5	11.3	1053	326	7.2	0.1	0.68	3.1	0.3	0							316	144
9	0	NO	81.6	F	I	30.3	120	40	182	10.92	0.001092	220	4.96364e-06	2.57	0.000257	220	1.16818e-06	H	H		7.5	3.81	1	237	0.01	166	393	3.5	3.2	39	1.17	3.3	7.8	1032	861	16	0.2	0.34	2.7	0.1	0							458	149
10	0	NO	44.4	F	C	35.2	120	20	144	15.155	0.0015155	383	3.95692e-06	2.75	0.000275	383	7.18016e-07	H	H		9.39	4.06	60	207	0.2	129	339	3.5	3.1	39	1.38	8.5	12.5	1055	1052	4.8	0.1	0.04	3.1	0.8	0							557	150
11	0	NO	46.8	F	C	32	152	36	175	49.98	0.004998	170	2.94e-05	8.715	0.0008715	170	5.12647e-06	H	H		8.72	4.67	3	268	0.01	195	413	3.3	3.1	32	1.14	5.8	10	1036	1011	19.6	0.2	0.17	2.4	0.1	0							184	148
12	0	NO	13.2	F	I	18.3	110	28	153	11.77	0.001177	136	8.65441e-06	4.6	0.00046	136	3.38235e-06	H	H		11.5	4.82	1	190	0.01	183	385	3.3	3	36	0.95	3.4	12.6	1021	301	16.1	0.2	0.24	2.9	2.2	0							323	147
13	0	NO	116.4	F	C	32.1	76	32	171	12.07	0.001207	139	8.68345e-06	3.685	0.0003685	139	2.65108e-06	H	H		7.24	5	37	359	0.3	214	398	3.3	3.1	28	1.12	2.9	12	1038	482	12.5	0.2	0.75	4	0.7	0							352	147
14	0	NO	112.8	F	C	28.3	84	40	158	10.67	0.001067	139	7.67626e-06	2.37	0.000237	139	1.70504e-06	H	H		6.46	4.55	79	273	0.2	170	385	3.2	3.5	31	1.15	3.8	9.3	1026	472	11.7	0.1	0.6	2.9	0.7	0							322	144
15	0	NO	73.2	M	C	20	80	40	145	19.89	0.001989	350	5.68286e-06	7.32	0.000732	350	2.09143e-06	H	H		5.65	3.6	11	223	0.01	117	370	3.3	3.4	41	1.33	3.2	8	1060	361	11.3	0.1	0.26	3.1	0.3	1							241	150
16	0	NO	51.6	M	C	8.2	90	24	129	11.72	0.001172	131	8.94656e-06	2.495	0.0002495	131	1.90458e-06	H	H		5.42	3.7	95	289	0.3	127	355	2.9	3.5	21	0.67	4.4	7.9	1028	457	27.9	0.2	0.17	3.8	0.8	2							420	147
17	0	NO	97.32	F	C	30.3	100	40	128	6.64	0.000664	208	3.19231e-06	1.89	0.000189	208	9.08654e-07	H	H		6.19	3.6	1	315	0.2	142	354	3	3.5	26	1.24	3.9	7	1011	513	11.1	0.2	0.26	4.4	2.2	0							382	146
18	0	NO	52.8	F	C	53.3	80	28	145	12.865	0.0012865	234	5.49786e-06	3.64	0.000364	234	1.55556e-06	H	H		6.45	3.5	2	260	0.3	144	383	3	3.8	43	1.31	2.7	12.6	1043	954	11.2	0.1	0.66	2.6	0.9	5							256	149
19	0	NO	98.4	F	C	12.7	80	24	142	11.42	0.001142	200	5.71e-06	3.89	0.000389	200	1.945e-06	H	H		7.2	3.4	5	225	0.3	128	225	3	3.1	32	0.99	4	7.5	1043	1089	16	0.2	0.17	2.5	0.5	0							196	148
20	0	YES	10	M	I	24	144	24	144	12.565	0.0012565	281	4.47153e-06	2.975	0.0002975	281	1.05872e-06	H	H		11.34	3.68	104	133	0.05	140	361	3.3	3.7	33	1.01	4.2	9	1042	630	19.1	0.2	0.27	2.8	0.4	0							243	146
21	0	NO	100.8	M	C	16.2	100	24	120	18.095	0.0018095	315	5.74444e-06	5.44	0.000544	315	1.72698e-06	H	H		6.45	3.6	70	282	0.1	120	333	2.9	3.5	52	1.24	5.2	11.1	1052	555	16.6	0.1	0.23	3.2	0.3	0							231	148
22	0	YES	153.6	M	C	4.8	120	30	150	16.8	0.00168	151	1.11258e-05	5.515	0.0005515	151	3.65232e-06	H	H		9.63	3.45	35	172	0.01	154	423	3.4	3.7	34	0.89	6.6	5.1	1050	579	15.4	0.2	0.9	6	0.7	0							440	149
23	0	YES	78	M	I	9.3	100	32	139	12.915	0.0012915	155	8.33226e-06	5.49	0.000549	155	3.54194e-06	H	H		8.8	3.2	55	291	0.05	99	375	3.6	2.6	19	0.75	4.6	6	1037	531	25.4	0.4	0.69	3.2	4.5	2							160	148
24	0	NO	40.8	F	C	12.7	80	38	159	12.22	0.001222	207	5.90338e-06	3.205	0.0003205	207	1.54831e-06	H	H		7.6	3.28	44	170	0.05	116	376	3.2	2.8	24	1.1	5.5	10.1	1040	680	10.7	0.2	0.56	3.9	2.4	3							294	147
25	0	NO	61.2	M	C	23	100	24	125	16.8	0.00168	448	3.75e-06	6.025	0.0006025	448	1.34487e-06	H	H		5.6	3.57	48	207	0.01	145	207	3.1	2.9	35	1.06	3.8	6.5	1065	387	13.6	0.1	0.14	3.1	1.1	1							328	148
27	0	NO	108	F	C	9.2	150	32	130	21.98	0.002198	106	2.07358e-05	5.415	0.0005415	106	5.10849e-06	H	H		7.2	3.4	14	200	0.01	174	363	3.4	2.9	33	1.11	2.7	8.4	1023	398	19.8	0.2	0.46	4.7	0.9	6							414	147
28	0	NO	81.6	M	I	26	120	30	145	33.24	0.003324	364	9.13187e-06	6.05	0.000605	364	1.66209e-06	H	H		12.14	3.8	103	251	0.2	121	354	3.4	3.6	26	1.18	4.4	7.8	1048	852	18.2	0.2	0.47	2.2	0.3	3							105	147
29	0	NO	57.6	M	I	40	80	30	140	21.03	0.002103	384	5.47656e-06	4.73	0.000473	384	1.23177e-06	H	H		7.64	3.53	30	230	0.01	121	304	3.2	2.8	36	1.36	3.6	7.1	1044	558	15.7	0.2	0.13	1.3	1.3	6							112	146
30	0	NO	61.3	M	I	39	88	40	142	14.21	0.001421	233	6.09871e-06	2.445	0.0002445	233	1.04936e-06	H	H		7.69	3	21	251	0.01	128	300	3.1	2.9	27	1.32	5.2	4.6	1033	697	27	0.2	0.61	2.1	0.5	10							290	146
31	0	NO	22.8	F	C	15	96	30	130	17.55	0.001755	234	7.5e-06	8.995	0.0008995	234	3.84402e-06	H	H		9.42	3	1	173	0.01	166	355	3.2	2.9	33	0.87	4.2	8.9	1055	457	15.5	0.2	0.52	4.3	0.4	1							295	146
32	0	NO	85.2	F	I	48	100	40	140	7.09	0.000709	128	5.53906e-06	2.9	0.00029	128	2.26563e-06	H	H		11.45	2.9	23	231	0.01	96	375	3.2	3.7	18	1.11	5.5	7.6	1017	476	26	0.2	0.23	3.1	0.8	0							379	146
33	0	NO	46.8	M	I	14.6	120	24	150	17.65	0.001765	276	6.39493e-06	5.62	0.000562	276	2.03623e-06	H	H		8.06	3.1	10	220	0.01	177	348	3.5	3.4	23	1.25	3.5	6.3	1044	465	15.5	0.3	0.41	3.3	1.1	10							321	148
34	0	NO	48	M	I	60	100	24	125	16.355	0.0016355	545	3.00092e-06	2.875	0.0002875	545	5.27523e-07	H	H		10.4	3.5	65	266	0.01	94	367	3.2	3.1	23	1.25	2.4	7.9	1062	693	16.7	0.2	0.17	3.1	0.4	1							154	147
35	0	YES	57.6	M	C	34	100	30	132	11.57	0.001157	167	6.92814e-06	2.19	0.000219	167	1.31138e-06	H	H		5.7	3.2	13	252	0.01	125	387	2.9	3.4	40	1.02	3.6	7.9	1039	590	11.8	0.3	0.3	4.8	3.8	5							143	145
36	0	YES	64.8	F	C	28.3	84	24	120	13.165	0.0013165	274	4.80474e-06	1.86	0.000186	274	6.78832e-07	H	H		5.82	3.6	2	236	0.1	127	386	2.9	3.4	28	1.08	4	8.4	1051	904	23.9	0.1	0.28	3.6	1.8	0							129	147
37	1	YES	20.4	M	I	15.2	145	24	124	8.23	0.000823	129	6.37984e-06	1.885	0.0001885	129	1.46124e-06	I	1	I	6.47	3.03	67	4860	5.57	83	267	2.1	6.3	17	0.61	1.9	16	1027	1094	3.5	1.8	0.02	7	379.1	29	positive	25280000	positive	1000000	negative	0	50	148
38	1	YES	74.4	M	C	7.3	111	30	140	22.28	0.002228	170	1.31059e-05	2.825	0.0002825	170	1.66176e-06	I	1	I	7.85	3.49	232	1313	0.8	81	377	2.6	8.8	24	0.64	2.8	10	1051	1087	41.4	0.7	0.2	8.8	216.5	9	positive	556000000	positive	793000	negative	0	413	143
39	1	YES	32.4	M	C	14.8	148	80	147	13.56	0.001356	275	4.93091e-06	2.67	0.000267	275	9.70909e-07	I	1	I	6.37	3.03	276	870	3.78	119	337	2	7	60	0.85	1.7	10	1063	1281	43.5	1.3	0.25	9.5	395.6	21	positive	2256000000	positive	1200000	positive	2940	155	145
40	1	NO	100.8	M	I	7.6	75	40	145	15.855	0.0015855	207	7.65942e-06	4.6	0.00046	207	2.22222e-06	I	1	I	7.15	4.47	172	651	1.43	116	355	3	4	20	0.67	4	13	1042	778	88.3	0.7	0.22	4.3	7.7	41	positive	7600000	negative	0	negative	0	369	146
41	1	NO	34.8	F	I	5.7	120	32	132	4.745	0.0004745	28	1.69464e-05	1.405	0.0001405	28	5.01786e-06	II	2	II	6.14	2.51	267	1087	4.91	44	186	1.4	8	106	1.92	1.8	23	1017	2544	72.1	27.7	3.43	21.6	3700	54	positive	996000000	positive	15000000	positive	179000	44	146
43	1	YES	130.8	M	C	17.5	120	20	142	10.225	0.0010225	178	5.74438e-06	3.46	0.000346	178	1.94382e-06	I	1	I	10.2	3.32	323	569	6.05	64	238	2.4	4.5	15	0.5	3.5	12	1028	838	93.7	1.5	0.08	5.6	269.7	40	positive	125400	positive	556	negative	0	323	147
44	1	YES	82.8	M	I	21.3	100	36	163	8.08	0.000808	206	3.92233e-06	2.09	0.000209	206	1.01456e-06	I	1	I	3.4	3.13	436	891	2.28	81	317	3.2	4.3	38	1.22	5.1	14	1029	1398	14.8	0.5	0.14	4.9	11.2	28	positive	76000000	positive	47300	negative	0	56	147
45	1	NO	85.2	M	I	40	120	40	150	15.9	0.00159	173	9.19075e-06	3.965	0.0003965	173	2.29191e-06	I	1	I	9.51	3.88	215	714	0.01	130	351	3.3	4.1	28	0.96	5	10	1051	1002	30.2	0.4	0.37	5.1	2	2	positive	39200000	positive	33500	negative	0	175	147
46	1	NO	134.4	M	I	30	100	30	160	16.95	0.001695	294	5.76531e-06	2.24	0.000224	294	7.61905e-07	II	2	II	10.37	3.47	295	619	0.01	137	300	2.7	5.3	37	1.84	2.5	12	1054	1019	25.6	0.3	0.17	5.1	9.9	30	positive	2356000	positive	10200	positive	11700	31	146
47	1	NO	86.4	M	C	35	100	40	140	11.32	0.001132	206	5.49515e-06	1.86	0.000186	206	9.02913e-07	I	1	I	6.7	3	33	183	0.01	196	358	2.4	2.4	14	0.8	3.6	9	1036	767	19.1	0.2	0.08	4.6	0.6	1	positive	27560	negative	0	negative	0	547	146
48	1	NO	110.4	M	I	42	105	32	130	21.53	0.002153	213	1.0108e-05	3.485	0.0003485	213	1.63615e-06	I	1	I	14.3	3.7	138	1107	0.06	114	336	2.5	4.7	19	0.81	4.1	10	1039	1397	55.3	1	0.72	4.2	98.6	32	positive	3372000	negative	0	negative	0	181	145
49	1	YES	62.4	F	I	17	120	22	155	7.83	0.000783	112	6.99107e-06	3.41	0.000341	112	3.04464e-06	I	1	I	9.37	5.71	452	448	0.09	233	451	3.9	3.9	39	1.08	10.6	14	1020	306	22.9	0.2	0.64	5.4	2.7	1	positive	132800	negative	0	negative	0	289	148
51	1	NO	46.8	M	I	23	95	16	140	15.305	0.0015305	151	1.01358e-05	4.295	0.0004295	151	2.84437e-06	I	1	I	8.69	4.8	100	257	0.01	182	282	2.7	4	26	0.72	3.3	11	1038	533	81.3	0.3	0.13	4.6	0.7	12	positive	5000000	negative	0	negative	0	140	149
52	1	YES	38.4	M	I	19	100	40	140	20.635	0.0020635	318	6.48899e-06	3.13	0.000313	318	9.84277e-07	I	1	I	16.9	2.22	214	2916	1.74	78	236	2.2	5.6	22	0.83	2.2	12	1052	1072	214	0.7	0.22	3.5	98.4	321	positive	90000000	positive	81400	negative	0	115	145
53	1	NO	97.2	F	I	29.3	100	36	218	4.65	0.000465	206	2.25728e-06	1.175	0.0001175	206	5.70388e-07	IV	4	II	10.4	2.83	1	689	2.13	71	149	1.3	4.3	174	5.14	2.4	49	1022	2334	84.1	14.4	1.96	5.6	1771.1	52	positive	1716000000	positive	3830000	positive	1140000	125	146
54	1	NO	68.4	M	I	34	186	48	224	6.19	0.000619	79	7.83544e-06	2.115	0.0002115	79	2.67722e-06	I	1	I	2.65	3.04	198	480	2.5	219	299	2.1	6.2	38	0.82	3.3	15	1021	1608	52.4	5.6	0.59	5.1	1554.4	429	positive	34000	negative	0	negative	0	152	145
55	1	NO	136.8	F	C	22.1	96	32	151	4.845	0.0004845	95	5.1e-06	1.045	0.0001045	95	1.1e-06	III	3	II	4.9	3.37	93	1222	7.56	38	335	2.9	4	129	3.07	2.3	31	1015	2078	25.9	2.5	0.47	2.1	611.6	15	positive	84800000	positive	111000	positive	128000	345	151
56	1	NO	27.2	F	C	28	120	120	157	11.77	0.001177	134	8.78358e-06	4.3	0.00043	134	3.20896e-06	I	1	I	11.57	3.29	533	271	1.25	253	276	3.3	3.8	37	0.76	3.7	7	1042	688	47	0.4	0.61	10.4	33.6	17	positive	6840000000	positive	1590000	negative	0	308	146
57	1	NO	69.6	F	C	19.8	150	40	144	8.63	0.000863	138	6.25362e-06	2.365	0.0002365	138	1.71377e-06	I	1	I	9.46	1.9	41	1017	0.88	61	210	1.8	9.4	45	0.78	1.7	9	1045	1427	42.5	4.9	1.08	4.3	1494.2	7	positive	740000000	positive	298000	positive	1860	145	145
58	1	YES	85.2	M	I	9.7	76	32	164	7.085	0.0007085	134	5.28731e-06	2.85	0.000285	134	2.12687e-06	I	1	I	10.52	4.25	341	266	0.17	58	303	3.5	3.3	33	0.34	3.5	14	1033	1220	153.4	1.2	0.15	4.5	79.9	50	positive	304000	negative	0	negative	0	245	149
59	1	YES	98.2	F	I	8.6	120	30	170	7.78	0.000778	52	1.49615e-05	3.435	0.0003435	52	6.60577e-06	I	1	I	7.22	4.27	155	577	0.76	48	350	2.7	5.1	22	0.49	2.5	15	1018	2544	110.4	0.5	0.28	11.5	282.7	42	positive	198000000	positive	16400	negative	0	534	145
60	1	YES	49.2	M	I	21.9	98	30	179	8.28	0.000828	235	3.5234e-06	2.04	0.000204	235	8.68085e-07	II	2	II	6.04	3.84	86	1296	5.79	72	137	1.7	3.6	65	1.68	2.7	18	1042	2193	99.5	7.3	0.49	1.7	1401.3	74	positive	14640000	positive	67900	negative	0	60	150
61	1	YES	67.2	F	C	17.8	80	24	172	7.485	0.0007485	71	1.05423e-05	2.495	0.0002495	71	3.51408e-06	I	1	I	6.07	6.21	18	197	0.1	167	312	3.3	3	25	1.1	6.9	17	1014	321	13.5	0.2	0.05	4.2	1.4	0	positive	10120000	positive	46700	negative	0	583	148
62	1	NO	108	M	I	20	110	25	130	11.97	0.001197	284	4.21479e-06	2.955	0.0002955	284	1.04049e-06	I	1	I	7.16	2.38	143	981	2.08	80	334	2.2	6.6	15	0.85	2.8	12	1044	890	51.9	0.3	0.31	4.9	3.9	23	positive	207600000	positive	32100	negative	0	50	144
63	1	NO	58.8	F	C	18.8	128	28	189	3.85	0.000385	127	3.0315e-06	1.735	0.0001735	127	1.36614e-06	II	2	II	6.33	3.48	111	449	4.36	110	175	2.2	3.6	188	2.71	21.3	47.9	1030	2382	78.7	9.7	0.06	4.7	1734.6	31	positive	322400000	positive	85000	negative	0	112	152
64	1	NO	108	M	I	40	140	30	135	6.54	0.000654	70	9.34286e-06	1.43	0.000143	70	2.04286e-06	I	1	I	7.23	2.94	117	1176	0.95	72	243	1.8	7.3	29	0.86	3.5	12	1019	1287	32.1	3.5	0.55	1.4	421.4	24	positive	1612000000	positive	54300	positive	2100000	242	145
65	1	YES	72	F	C	40	160	120	230	11.77	0.001177	250	4.708e-06	3.335	0.0003335	250	1.334e-06	I	1	I	6.42	3.53	73	3334	1.97	84	391	2.9	5.1	35	1.23	4	12.5	1052	1118	18	0.2	0.63	4.4	4.4	1	positive	780000	positive	8840	negative	0	603	146
66	1	NO	72	M	I	18.1	152	32	146	10.125	0.0010125	92	1.10054e-05	2.06	0.000206	92	2.23913e-06	I	1	I	3.29	2.88	282	1549	8.02	117	281	2.3	3.5	36	0.61	4.3	12	1040	1365	312.4	0.8	0.04	5.4	133.7	279	positive	552000	negative	0	negative	0	438	148
67	1	NO	14	F	C	38	120	48	130	8.73	0.000873	177	4.9322e-06	6.225	0.0006225	177	3.51695e-06	I	1	I	13.39	2.33	313	539	19.5	42	287	2.4	7.2	24	0.99	1.8	16	1029	1612	19.9	0.3	0.3	0.6	30.5	6	positive	576000000	positive	728000	negative	0	712	144
68	1	NO	70.8	M	I	21.5	90	32	154	5.34	0.000534	40	1.335e-05	2.265	0.0002265	40	5.6625e-06	I	1	I	5.62	4.12	198	549	0.38	75	233	1.9	6.4	37	0.71	3.7	17	1012	2340	106	5.5	0.21	10	1200	488	positive	1004000000	positive	30900	negative	0	208	144
69	1	NO	63.6	M	I	29.3	60	24	157	7.63	0.000763	75	1.01733e-05	3.74	0.000374	75	4.98667e-06	I	1	I	3.19	3.56	23	638	0.94	111	382	2.9	3.1	11	1.15	6.2	17.3	1011	1330	50	0.5	0.83	1.3	0.1	4	positive	252800000	positive	54500	negative	0	390	150
70	1	YES	55.2	F	C	4.8	150	40	178	4.945	0.0004945	77	6.42208e-06	2.165	0.0002165	77	2.81169e-06	I	1	I	12.11	4.25	499	981	24.84	22	159	1.9	4.9	113	1.38	5.7	17.7	1030	1656	109.6	16.7	0.29	7.8	2327.3	29	positive	35960000	positive	1100000	negative	0	326	143
71	1	NO	56.4	F	C	11.3	140	28	189	4.995	0.0004995	64	7.80469e-06	1.555	0.0001555	64	2.42969e-06	IV	4	II	10.79	3.81	212	813	6.87	34	192	2.6	6.3	331	5.77	1.7	51.8	1021	2839	92.8	13.8	0.75	132.5	1289.1	27	positive	192000000	positive	303000	positive	192000	440	144
72	1	YES	67.2	M	C	7	140	28	124	7.485	0.0007485	64	1.16953e-05	2.875	0.0002875	64	4.49219e-06	I	1	I	4.18	2.63	165	3066	8.33	60	304	1.8	7.5	23	0.58	2.5	13.5	1037	1435	138.3	9.4	1.35	15.6	2395.3	69	positive	1104000000	positive	814000	negative	0	150	141
73	1	NO	45.6	F	I	33.5	100	100	135	22.13	0.002213	236	9.37712e-06	2.675	0.0002675	236	1.13347e-06	I	1	I	7.27	4.65	51	183	0.01	129	413	3.2	3.6	35	0.89	4.7	7.8	1053	394	9.3	0.2	0.25	3.8	0.8	1	positive	45200000	positive	239000	negative	0	156	148
75	1	NO	43.2	F	C	21.4	190	40	190	18.345	0.0018345	242	7.58058e-06	4.805	0.0004805	242	1.98554e-06	I	1	I	5.18	2.55	209	1827	4.04	113	372	2.9	7.4	16	0.93	2.1	14.9	1041	1051	40	0.3	0.72	5.4	18.6	8	positive	3784000000	positive	220000	negative	0	482	147
76	1	NO	108	M	C	43	120	40	145	10.82	0.001082	144	7.51389e-06	2.9	0.00029	144	2.01389e-06	I	1	I	8.82	3.09	435	585	1.49	58	275	2.4	5.7	21	0.83	6.1	10.4	1031	1192	25.4	1.6	0.39	4.2	318.8	29	positive	224400000	positive	43400	negative	0	110	148
[truncated: 2 more columns]
